# Supplementary material for: Nonlinearity of root trait relationships and the root economics spectrum
Source: Nat Commun. 2019 May 17;10:2203. doi: 10.1038/s41467-019-10245-6 (PMC6525182; doi:10.1038/s41467-019-10245-6)
Supplement: Supplementary file 5 — Supplementary Data 1 [file 41467_2019_10245_MOESM5_ESM.xlsx]

## Sheet: Supplementary Data 1
Supplementary Data 1 Overview of the studies used in the analyses.
						Data reported(c)
(a)Studies	Root sampling (b)	Woody or non-woody	Country	Biome	Number of species	Root morphology and nitrogen	Data source(d)	Root anatomy
1Pregitzer et al., 2002	1	Woody	U.S.A.	Temperate forest	9	RD, RTD, RN	I
2Withington et al., 2006	3	Woody	Poland	Temperate forest	11	RD, RTD	II
3Chang & Guo, 2008	1	Woody	China	Tropical and subtropical forest	4	RD, RTD, RN	I
4Comas & Eissenstat, 2009	3	Woody	U.S.A.	Temperate forest	25	RD, RTD , RN	II
5Comas et al., 2014	3	Woody	U.S.A.	Temperate forest	33	RD, RTD	II
6Holdaway et al., 2011	3	Woody	New Zealand	Temperate rain forest	28	RD, RTD, RN	I
7Jia, 2011	1	Woody	China	Subtropical forest	47	RD, RTD, RN	I
8Xu, 2011	1	Woody	China	Tropical forest	27	RD, RTD, RN	I*	SR, PRS
9McCormack et al., 2012	1	Woody	U.S.A.	Temperate forest	7	RD, RTD	I
10Chen et al. 2013	1	Woody	China	Tropical, subtropical and temperate forest	60	RD, RTD, RN	I
11Valverde-Barrantes et al., 2013	1	Woody	U.S.A.	Temperate forest	14	RD, RTD	II
12Valverde-Barrantes et al., 2015	1	Woody	U.S.A.	Temperate forest	34	RD, RTD, RN	I*
13Valverde-Barrantes et al., 2016	1	Woody	U.S.A.	Temperate forest	34	RTD		SR, PRS
14Kong et al., 2014	1	Woody	China	Subtropical forest	96	RD, RTD, RN	I	SR, PRS
15Liu et al., 2015	1	Woody	China	Subtropical forest	14	RD, RTD, RN	I
16Kramer-Walter et al., 2016	3	Woody	New Zealand	Temperate forest	51	RD, RTD, RN	II
17Liu et al., 2016	1	Woody and non-woody	China	Temperate desert and grassland	12	RD, RTD, RN	II	SR, PRS
18Iversen et al., 2017	1,3	Woody and non-woody	Global	Global	Global dataset	RD, RTD, RN		SR, PRS
19Wang et al. 2018	1	Woody and non-woody	China	Tropical, subtropical and temperate forest	176	RD, RTD, RN	I
20Wahl & Ryser, 2000	3	Non-woody	Switzerland	Temperate	19	RD, RTD		SR, PRS
21Craine et al., 2001	3	Non-woody	U.S.A.	Temperate grassland	76	RD, RTD
22Roumet et al., 2006	3	Non-woody	Argentina	Subtropical grassland	18	RD, RTD, RN
23Hummel et al., 2007	1	Non-woody	France	Mediterranean	14	RD, RTD		SR, PRS
24Dong et al., 2015	1	Non-woody	China	Temperate forest	9	RD, RTD, RN		SR, PRS
25Roumet et al., 2016	3	Non-woody and woody	France and China	Temperate, Mediterranean and tropical forest and grassland	74	RD, RN	II
26Geng et al., 2017	3	Non-woody	China	Temperate and alpine grassland	254	RD, RTD, RN
RD = root diameter; RTD = root tissue density; RN = root N concentration; SR = stele radius; PRS = the proportion of root cross-sectional area occupied by stele tissues.
(a) Numbers refer to the reference number for Supplementary Data 1.
(b) Root sampling refers to studies collecting the 1st order roots (indicated as ‘1’) and studies collecting roots up to the 3rd order (indicated as ‘3’), respectively.
(c) Most of the data can be found in the Fine-Root Ecology Database (FRED)18 which can easily be accessed. One dataset by Wang et al. (2008)19 is not available in FRED, but the data are open and available at https://datadryad.org/resource/doi:10.5061/dryad.3rj81, or upon request to Dr. Wang, R.L. (wangrl@nwafu.edu.cn). Two other datasets are also not available in FRED: Xu (2011)8 (see Table 2-1, …
(d) Data source for studies on woody species: I: studies reporting correlated trait relationships, i.e., negative RTD-root diameter and positive RN-root diameter correlations, both not supporting the root economics spectrum (RES); II: studies reporting uncorrelated traits. There were a few studies for woody species under category I* which partially supported the RES, i.e., reporting positive RTD-…
References for Supplementary Data 1
Reference number	References
1	Pregitzer KS, DeForest JL, Burton AJ, Allen MF, Ruess RW, Hendrick RL. Fine root architecture of nine North American trees. Ecological Monographs 72, 293-309 (2002).
2	Withington JM, Reich PB, Oleksyn J, Eissenstat DM. Comparisons of structure and life span in roots and leaves among temperate trees. Ecological Monographs 76, 381-397 (2006).
3	Chang WJ, Guo DL. Variation in root diameter among 45 common tree species in temperate, subtropical and tropical forests in China. Journal of Plant Ecology (Chinese Version) 32 1248-1257 (2008).
4	Comas LH, Eissenstat DM. Patterns in root trait variation among 25 co-existing North American forest species. New Phytologist 182, 919-928 (2009).
5	Comas LH, Callahan HS, Midford PE. Patterns in root traits of woody species hosting arbuscular and ectomycorrhizas: implications for the evolution of belowground strategies. Ecology and Evolution 4, 2979-2990 (2014).
6	Holdaway RJ, Richardson SJ, Dickie IA, Peltzer DA, Coomes DA. Species- and community-level patterns in fine root traits along a 120 000-year soil chronosequence in temperate rain forest. Journal of Ecology 99, 954-963 (2011).
7	Jia Q. Functional traits of fine roots and their relationship with leaf traits of 50 major species in a subtropical forest in Gutianshan. Qiqihar University (China) (2011).
8	Xu Y. Fine root morphology, anatomy and tissue nitrogen and carbon of the first five order roots in twenty seven Chinese tropical hardwood tree species. Northeast Forestry University, China (2011).
9	McCormack ML, Adams TS, Smithwick EAH, Eissenstat DM. Predicting fine root lifespan from plant functional traits in temperate trees. New Phytologist 195, 823-831 (2012).
10	Chen W, Zeng H, Eissenstat DM, Guo D. Variation of first-order root traits across climatic gradients and evolutionary trends in geological time. Global Ecology and Biogeography 22, 846-856 (2013).
11	Valverde-Barrantes OJ, Smemo KA, Feinstein LM, Kershner MW, Blackwood CB. The distribution of below-ground traits is explained by intrinsic species differences and intraspecific plasticity in response to root neighbours. Journal of Ecology 101, 933-942 (2013).
12	Valverde-Barrantes OJ, Smemo KA, Blackwood CB, Norden N. Fine root morphology is phylogenetically structured, but nitrogen is related to the plant economics spectrum in temperate trees. Functional Ecology 29, 796-807 (2015).
13	Valverde-Barrantes OJ, Horning AL, Smemo KA, Blackwood CB. Phylogenetically structured traits in root systems influence arbuscular mycorrhizal colonization in woody angiosperms. Plant and Soil 404, 1-12 (2016).
14	Kong D, et al. Leading dimensions in absorptive root trait variation across 96 subtropical forest species. New Phytologist 203, 863-872 (2014).
15	Liu B, Li H, Zhu B, Koide RT, Eissenstat DM, Guo D. Complementarity in nutrient foraging strategies of absorptive fine roots and arbuscular mycorrhizal fungi across 14 coexisting subtropical tree species. New Phytologist 208, 125-136 (2015).
16	Kramer-Walter KR, et al. Root traits are multidimensional: specific root length is independent from root tissue density and the plant economic spectrum. Journal of Ecology 104, 1299-1310 (2016).
17	Liu B, He J, Zeng F, Lei J, Arndt SK. Life span and structure of ephemeral root modules of different functional groups from a desert system. New Phytologist 211, 103–112 (2016).
18	Iversen CM, et al. A global Fine-Root Ecology Database to address below-ground challenges in plant ecology. New Phytologist 215, 15-26 (2017).
19	Wang R, et al. Different phylogenetic and environmental controls of first-order root morphological and nutrient traits: Evidence of multidimensional root traits. Functional Ecology 32, 29-39 (2018).
20	Wahl S, Ryser P. Root tissue structure is linked to ecological strategies of grasses. New Phytologist 148, 459-471 (2000).
21	Craine JM, Froehle J, Tilman DG, Wedin DA, Chapin IFS. The relationships among root and leaf traits of 76 grassland species and relative abundance along fertility and disturbance gradients. Oikos 93, 274-285 (2001).
22	Roumet C, Urcelay C, Diaz S. Suites of root traits differ between annual and perennial species growing in the field. New Phytol 170, 357-368 (2006).
23	Hummel I, et al. Relating root structure and anatomy to whole-plant functioning in 14 herbaceous Mediterranean species. New Phytologist 173, 313-321 (2007).
24	Dong X, Wang H, Gu J, Wang Y, Wang Z. Root morphology, histology and chemistry of nine fern species (pteridophyta) in a temperate forest. Plant and Soil 393, 215-227 (2015).
25	Roumet C, et al. Root structure–function relationships in 74 species: evidence of a root economics spectrum related to carbon economy. New Phytologist 210, 815-826 (2016).
26	Geng Y, et al. Linking above- and belowground traits to soil and climate variables: an integrated database on China's grassland species. Ecology 98, 1471-1471 (2017).
