# Supplementary material for: Nonlinearity of root trait relationships and the root economics spectrum
Source: Nat Commun. 2019 May 17;10:2203. doi: 10.1038/s41467-019-10245-6 (PMC6525182; doi:10.1038/s41467-019-10245-6)
Supplement: Supplementary file 6 — Supplementary Data 2 [file 41467_2019_10245_MOESM6_ESM.xlsx]

## Sheet: Supplementary Data 2
Supplementary Data 2 Regressions among root diameter (RD), thickness of root tissues outside the stele (tToS), the proportion of root cross sectional area occupied by the steles (PRS), root stele radius (SR), root tissue density (RTD) and root N concentration (RN) for figures presented in this study.
Figures in the article	Growth form	Pairwise comparison	Equation	n	R2	p (b)
Fig. 1a	Woody	RD-tToS	y=0.43x-0.016	158	0.98	***
	Woody	RD-SR	y=0.068x+0.016	158	0.6	***
	Non-woody	RD-tToS	y=0.32x+0.011	46	0.93	***
	Non-woody	RD-SR	y=0.18x-0.011	46	0.8	***
Fig. 1b	Woody	RD-PRS	y=(0.20+0.014 x-1) 2	157	0.27	***
	Non-woody	RD-PRS	y=(0.44-0.044 x-1) 2	46	0.33	***
Fig. 1c	Woody	PRS-RTD	y=1.70x+0.17	157	0.19	***
	Non-woody	PRS-RTD	y=0.62x+0.06	46	0.53	***
Fig. 1d	Woody	PRS-RN	y=-54.49x+23.11	156	0.14	***
Fig. 2a	Woody+Non-woody	RD-RTD	y=(0.40 +0.032 x-1) 2	814	0.16	***
Fig. 2b	Woody+Non-woody	RD-RN	y=(4.04-0.022 x-1) 2	745	0.002	ns
Fig. 2c	Woody (AM)	RD-RTD	y=(0.36+0.038 x-1) 2	368	0.34	***
	Woody (EM)	RD-RTD	y=(0.34+0.060 x-1) 2	106	0.39	***
	Woody (ERM)	RD-RTD	y=(0.44+0.024 x-1) 2	13	0.74	***
Fig. 2d	Woody (AM)	RD-RN	y=(4.46-0.06 x-1) 2	347	0.02	***
	Woody (EM)	RD-RN	y=(3.46+0.14 x-1) 2	91	0.073	***
	Woody (ERM)	RD-RN	y=(3.74-0.054 x-1) 2	13	0.28	***
Fig. 2e	Non-woody (AM)	RD-RTD	y=(0.48 +0.009 x-1) 2	308	0.004	ns
Fig. 2f	Non-woody (AM)	RD-RN	y=(3.36 +0.072 x-1) 2	228	0.011	***
Fig. 4a	Woody (red circles)	RD-RTD	y=(0.40+ 0.34x-1) 2	410	0.3	***
	Woody (blue circles)	RD-RTD	y=(0.38+ 0.018x-1) 2	111	0.06	**
Fig. 4b	Woody (red circles)	RD-RN	y=(4.50-0.078 x-1) 2	394	0.049	***
	Woody (blue circles)	RD-RN	y=(4.32-0.14 x-1) 2	102	0.026	ns
Supplementary Fig. 2a	Woody	RD-RTD	y=(0.38+0.036 x-1) 2	498	0.36	***
Supplementary Fig. 2a	Non-woody	RD-RTD	y=(0.48 +0.009 x-1) 2	317	0.004	ns
Supplementary Fig. 2b	Woody	RD-RN	y=(4.42-0.07 x-1) 2	470	0.035	***
Supplementary Fig. 2b	Non-woody	RD-RN	y=(3.36 +0.072 x-1) 2	236	0.011	***
Supplementary Fig. 2c	Woody+Non-woody (AM)(a)	RD-RTD	y=(0.40 +0.030 x-1) 2	676	0.099	***
Supplementary Fig. 2d	Woody+Non-woody (AM)(a)	RD-RN	y=(4.00-0.012 x-1) 2	624	0.001	ns
Supplementary Fig. 3a	Woody (red circles)	RD-RTD	y=(0.40+0.034 x-1) 2	372	0.34	***
	Woody (blue circles)	RD-RTD	y=(0.37+0.054 x-1) 2	126	0.42	***
Supplementary Fig. 3b	Woody (red circles)	RD-RN	y=(4.72-0.11 x-1) 2	358	0.11	***
	Woody (blue circles)	RD-RN	y=(4.48-0.34 x-1) 2	112	0.18	***
(a) As there were no EM and ERM species for the non-woody species used in this study, trait relationships of EM and ERM species across the whole dataset are the same as for woody species.
(b) ***, ** and * indicate significant levels at p <0.001, p < 0.01, and p < 0.05, ns indicates not significant (p > 0.05).
