# Supplementary material for: Nonlinearity of root trait relationships and the root economics spectrum
Source: Nat Commun. 2019 May 17;10:2203. doi: 10.1038/s41467-019-10245-6 (PMC6525182; doi:10.1038/s41467-019-10245-6)
Supplement: Supplementary file 7 — Source Data [file 41467_2019_10245_MOESM7_ESM.xlsx]

## Sheet: sheet1
Title	Average mass and standard error of single 1st order roots for the 96 woody species used in Kong et al. New Phytologist 203, 863-872 (2014)
	Species	Root mass (mg, n=10)	s.e.m.
	Michelia macclurei	0.759	0.201
	Parakmeria yunnanensis	1.092	0.202
	Parakmeria lotungensis	1.44	0.225
	Michelia balansae	0.857	0.127
	Michelia odora	1.221	0.321
	Michelia fulva	0.603	0.073
	Michelia cavaleriei	1.388	0.221
	Manglietia paruicula	0.794	0.171
	Michelia champaca	0.574	0.094
	Michelia opipara	1.12	0.271
	Michelia maudiae	0.812	0.093
	Liriodendron chinense	0.785	0.137
	Michelia wilsonii	0.814	0.095
	Magnolia grandiflora	2.568	0.341
	Paramichelia baillonii	0.621	0.105
	Manglietia dandyi	1.231	0.198
	Michelia chapensis	0.908	0.173
	Cryptocarya chinensis	5.768	0.336
	Machilus velutina	0.769	0.11
	Machilus kwangtungensis	0.476	0.054
	Litsea cubeba	0.406	0.075
	Cinnamomum camphora	0.444	0.074
	Litsea verticillata	0.84	0.21
	Cryptocarya concinna	1.09	0.149
	Machilus robusta	1.061	0.169
	Cinnamomum micranthum	1.032	0.169
	Cinnamomum cassia	0.71	0.097
	Litsea baviensis	1.087	0.167
	Cinnamomum porrectum	1.19	0.284
	Phoebe lanceolata	0.342	0.055
	Mezzettiopsis creaghii	0.152	0.017
	Helicia formosana	0.063	0.008
	Syzygium hancei	0.06	0.007
	Syzygium levinei	0.049	0.007
	Eucalyptus urophylla	0.137	0.025
	Syzygium globiflorum	0.274	0.027
	Microtropis discolor	0.175	0.023
	Castanea henryi	0.368	0.06
	Castanopsis sfissa	0.246	0.038
	Cyclobalanopsis patelliformis	0.214	0.062
	Castanopsis hystrix	0.139	0.024
	Castanopsis echinocarpa	0.068	0.008
	Castanopsis wattii	0.097	0.026
	Lithocarpus chintungensis	0.088	0.023
	Aporusa dioica	0.385	0.049
	Macaranga sampsonii	0.123	0.029
	Aporusa yunnanensis	0.172	0.02
	Endospermum chinense	3.56	0.289
	Antidesma maclurei	0.73	0.12
	Engelhardia roxburghiana	0.05	0.008
	Elaeocarpus dubius	0.085	0.015
	Ficus variolosa	0.054	0.024
	Artocarpus styracifolius	0.282	0.053
	Gironniera subaequalis	0.227	0.038
	Celtis sinensis	0.077	0.014
	Canarium album	0.077	0.011
	Pistacia chinensis	0.094	0.009
	Acronychia pedunculata	0.152	0.041
	Euodia lepta	0.092	0.017
	Nephelium lappaceum	0.183	0.035
	Pometia tomentosa	0.142	0.033
	Vaccinium mandarinorum	0.122	0.018
	Barringtonia racemosa	0.521	0.056
	Pentaphylax euryoides	0.131	0.02
	Alniphyllum fortunei	0.083	0.013
	Gordonia axillaris	1.28	0.185
	Schima wallichii	0.111	0.027
	Alstonia scholaris	0.897	0.179
	Catunaregam spinosa	0.153	0.032
	Wendlandia uvariifolia	0.125	0.026
	Pertusadina metcalfii	0.091	0.018
	Psychotria asiatica	0.119	0.023
	Saprosma ternata	0.052	0.016
	Osmanthus didymopetalus	4.343	0.71
	Olea rosea	0.678	0.09
	Schefflera minutistellata	0.239	0.023
	Macropanax undulatum	0.454	0.077
	Pterospermum acerifolium	0.565	0.084
	Sterculia lanceolata	0.087	0.007
	Itea chinensis	0.093	0.013
	Garcinia oblongifolia	0.081	0.01
	Cratoxylum cochinchinense	0.793	0.118
	Garcinia cowa	0.134	0.029
	Eriobotrya japonica	0.087	0.01
	Rhaphiolepis indica	0.119	0.013
	Pithecellobium lucidum	0.273	0.068
	Acacia crassicarpa	0.096	0.014
	Acacia mangium	0.082	0.014
	Acacia auriculiformis	0.143	0.035
	Pithecellobium clypearia	0.375	0.136
	Millettia leptobotrya	0.581	0.173
	Carallia brachiata	0.128	0.022
	Alangium chinense	0.042	0.009
	Microcos paniculata	0.055	0.009
	Acer fabri	0.107	0.017
	Decaspermum gracilentum	0.115	0.026
